# Supplementary material for: A Preliminary Molecular Phylogeny of Planthoppers (Hemiptera: Fulgoroidea) Based on Nuclear and Mitochondrial DNA Sequences
Source: PLoS One. 2013 Mar 14;8(3):e58400. doi: 10.1371/journal.pone.0058400 (PMC3597614; doi:10.1371/journal.pone.0058400)
Supplement: Figure S1 — Maximum-likelihood tree estimated from the 18S dataset of 133 fulgoroid species. ML bootstrap values (≥70) are shown behind the nodes. (ZIP) [file pone.0058400.s001.zip]

Archive with 1 entries (1 files):
- Figure S1.eps
