# Supplementary material for: A Preliminary Molecular Phylogeny of Planthoppers (Hemiptera: Fulgoroidea) Based on Nuclear and Mitochondrial DNA Sequences
Source: PLoS One. 2013 Mar 14;8(3):e58400. doi: 10.1371/journal.pone.0058400 (PMC3597614; doi:10.1371/journal.pone.0058400)
Supplement: Table S1 — Taxa sampled. (ZIP) [file pone.0058400.s003.zip › Table S1.xls]

## Sheet: File S1
File S1 Taxa sampled.
Higher Taxon	Superfamily	Family	Species	18S	28S	16S	cytb
Fulgoromorpha	Fulgoroidea	Acanaloniidae	Acanalonia bivitatta	DQ532504	DQ532583	-	-
Fulgoromorpha	Fulgoroidea	Acanaloniidae	Acanalonia vivada	DQ532505	DQ532584	-	-
Fulgoromorpha	Fulgoroidea	Acanaloniidae	Acanalonia depressa	DQ532503	-	-	-
Fulgoromorpha	Fulgoroidea	Achilidae	Spino sp.	DQ532508	-	-	-
Fulgoromorpha	Fulgoroidea	Achilidae	Magadha flavisigaa	JX556763	JX556803	JX556716	JX556843
Fulgoromorpha	Fulgoroidea	Achilidae	Deferunda acuminata	JX556746	JX556785	JX556696	JX556824
Fulgoromorpha	Fulgoroidea	Achilixiidae	Bebaiotes sp.	DQ532509	DQ532588	-	-
Fulgoromorpha	Fulgoroidea	Caliscelidae	Aphelonema sp.	DQ532545	DQ532625	-	-
Fulgoromorpha	Fulgoroidea	Caliscelidae	Bruchomorpha sp.	DQ532544	DQ532624	-	-
Fulgoromorpha	Fulgoroidea	Cixiidae	Andes simplex	EU183568	-	-	-
Fulgoromorpha	Fulgoroidea	Cixiidae	Betacixius sp.	JX556744	JX556783	JX556694	JX556822
Fulgoromorpha	Fulgoroidea	Cixiidae	Cixius sp.	JQ982514	-	-	-
Fulgoromorpha	Fulgoroidea	Cixiidae	Colvanalia taffini	EU183560	-	-	-
Fulgoromorpha	Fulgoroidea	Cixiidae	Cubana sp.	EU183576	-	-	-
Fulgoromorpha	Fulgoroidea	Cixiidae	Haplaxius deleter	EU183552	-	-	-
Fulgoromorpha	Fulgoroidea	Cixiidae	Hyalesthes scotti	EU183565	-	-	-
Fulgoromorpha	Fulgoroidea	Cixiidae	Melanoliarus humilis	EU183559	-	-	-
Fulgoromorpha	Fulgoroidea	Cixiidae	Mnemosyne sp.	EU183556	-	-	-
Fulgoromorpha	Fulgoroidea	Cixiidae	Nymphocixia caribbea	EU183561	-	-	-
Fulgoromorpha	Fulgoroidea	Cixiidae	Oliarus sp.	JX556767	JX556807	JX556720	JX556847
Fulgoromorpha	Fulgoroidea	Cixiidae	Oecleus sp.	DQ532512	-	-	-
Fulgoromorpha	Fulgoroidea	Cixiidae	Oliarus cucullatus	JX556766	JX556806	JX556719	JX556846
Fulgoromorpha	Fulgoroidea	Cixiidae	Oliarus slossonae	DQ532510	DQ532590	-	-
Fulgoromorpha	Fulgoroidea	Cixiidae	Oliarus sp.1	JX556768	JX556808	-	JX556848
Fulgoromorpha	Fulgoroidea	Cixiidae	Ozoliarus sp.	EU183563	-	-	-
Fulgoromorpha	Fulgoroidea	Cixiidae	Pintalia alta	AY744804	DQ532589	-	-
Fulgoromorpha	Fulgoroidea	Cixiidae	Reptalus quinquecostatus	EU183564	-	-	-
Fulgoromorpha	Fulgoroidea	Delphacidae	Anakelisia fasciata	HM017260	-	-	-
Fulgoromorpha	Fulgoroidea	Delphacidae	Epeurysa nawaii	JX556749	JX556788	JX556699	JX556827
Fulgoromorpha	Fulgoroidea	Delphacidae	Harmalia ostorius	DQ532516	-	-	-
Fulgoromorpha	Fulgoroidea	Delphacidae	Horcoma colorata	HM017317	-	-	-
Fulgoromorpha	Fulgoroidea	Delphacidae	Kelisia curvata	HM017235	-	-	-
Fulgoromorpha	Fulgoroidea	Delphacidae	Laodelphax striatellus	JX556760	JX556799	JX556712	JX556839
Fulgoromorpha	Fulgoroidea	Delphacidae	Megadelphax sordidulus	HM017298	-	-	-
Fulgoromorpha	Fulgoroidea	Delphacidae	Nilaparvata lugens	JX556764	JX556804	JX556717	JX556844
Fulgoromorpha	Fulgoroidea	Delphacidae	Nothodelphax gillettei	DQ532514	AY744839	-	-
Fulgoromorpha	Fulgoroidea	Delphacidae	Obtusicranus bicarinus	HM017263	-	-	-
Fulgoromorpha	Fulgoroidea	Delphacidae	Sogota furcifera	JX556779	-	JX556734	JX556861
Fulgoromorpha	Fulgoroidea	Delphacidae	Stenocranus major	HM017296	-	-	-
Fulgoromorpha	Fulgoroidea	Delphacidae	Toya bridwelli	HM017315	-	-	-
Fulgoromorpha	Fulgoroidea	Delphacidae	Tropidocephala sp.	JX556780	-	JX556735	JX556862
Fulgoromorpha	Fulgoroidea	Derbidae	Cedusa sp.	DQ532518	-	-	-
Fulgoromorpha	Fulgoroidea	Derbidae	Cedusa obscura	DQ532517	-	-	-
Fulgoromorpha	Fulgoroidea	Derbidae	Derbe sp.	DQ532520	-	-	-
Fulgoromorpha	Fulgoroidea	Derbidae	Omalicna sp.	DQ532519	-	-	-
Fulgoromorpha	Fulgoroidea	Derbidae	Zoraida sp.	JX556782	JX556821	JX556736	JX556863
Fulgoromorpha	Fulgoroidea	Derbidae	Zoraida sp.1	JX556781	-	JX556737	JX556864
Fulgoromorpha	Fulgoroidea	Dictyopharidae	Dictyophara nakanonis	JX556747	JX556786	JX556697	JX556825
Fulgoromorpha	Fulgoroidea	Dictyopharidae	Dictyophara sinica	JX556748	JX556787	JX556698	JX556826
Fulgoromorpha	Fulgoroidea	Dictyopharidae	Saigona ussuriensis	JX556776	JX556816	JX556729	JX556856
Fulgoromorpha	Fulgoroidea	Dictyopharidae	Afronersia sp.	JQ982516	-	-	-
Fulgoromorpha	Fulgoroidea	Dictyopharidae	Dictyophara sp.	DQ532526	DQ532606	-	-
Fulgoromorpha	Fulgoroidea	Dictyopharidae	Hyalodictyon sp.	DQ532525	-	-	-
Fulgoromorpha	Fulgoroidea	Dictyopharidae	Lappida sp.	DQ532524	-	-	-
Fulgoromorpha	Fulgoroidea	Dictyopharidae	Mitrops sp.	JQ982518	-	-	-
Fulgoromorpha	Fulgoroidea	Dictyopharidae	Rhaphiophora sp.	DQ532527	DQ532607	-	-
Fulgoromorpha	Fulgoroidea	Dictyopharidae	Saigona fuscoclypeata	GQ406042	-	-	-
Fulgoromorpha	Fulgoroidea	Dictyopharidae	Scolops sulcipes	DQ532522	-	-	-
Fulgoromorpha	Fulgoroidea	Eurybrachidae	Loxocephala sp.1	JX556742	JX556801	JX556714	JX556841
Fulgoromorpha	Fulgoroidea	Eurybrachidae	Loxocephala sp.	JX556761	JX556800	JX556713	JX556840
Fulgoromorpha	Fulgoroidea	Eurybrachidae	Olonia sp.	DQ532531	-	-	-
Fulgoromorpha	Fulgoroidea	Eurybrachidae	Platybrachys sp.	DQ532528	-	-	-
Fulgoromorpha	Fulgoroidea	Eurybrachidae	Platybrachys cf. sicca JMU-2006-1	DQ532529	-	-	-
Fulgoromorpha	Fulgoroidea	Eurybrachidae	Platybrachys cf. sicca JMU-2006-2	DQ532530	-	-	-
Fulgoromorpha	Fulgoroidea	Eurybrachidae	Platybrachys cf. sicca JMU-2006-3	DQ532532	-	-	-
Fulgoromorpha	Fulgoroidea	Flatidae	Massila sp.	DQ532537	-	-	-
Fulgoromorpha	Fulgoroidea	Flatidae	Petrusa epilepsis	DQ532533	-	-	-
Fulgoromorpha	Fulgoroidea	Flatidae	Pseudoflatoides sp.	DQ532535	-	-	-
Fulgoromorpha	Fulgoroidea	Flatidae	Siphanta acuta	U06481	-	-	-
Fulgoromorpha	Fulgoroidea	Flatidae	Geisha distinctissima	JX556750	-	JX556701	JX556829
Fulgoromorpha	Fulgoroidea	Flatidae	Geisha sp.	JX556751	-	JX556702	JX556830
Fulgoromorpha	Fulgoroidea	Fulgoridae	Pyrops candelaria	JX556774	JX556813	JX556726	JX556853
Fulgoromorpha	Fulgoroidea	Fulgoridae	Lycorma delicatula	JX556762	JX556802	JX556715	JX556842
Fulgoromorpha	Fulgoroidea	Fulgoridae	Amerzanna peruana	DQ532539	-	-	-
Fulgoromorpha	Fulgoroidea	Fulgoridae	Rentinus dilatatus	DQ532540	-	-	-
Fulgoromorpha	Fulgoroidea	Fulgoridae	Penthicodes atomaria	EU645795	-	-	-
Fulgoromorpha	Fulgoroidea	Fulgoridae	Birdantis bloetei	EU645764	EU645831	-	-
Fulgoromorpha	Fulgoroidea	Fulgoridae	Calyptoproctus sp.	EU645756	-	-	-
Fulgoromorpha	Fulgoroidea	Fulgoridae	Eurinopsyche obscurata	EU645794	-	-	-
Fulgoromorpha	Fulgoroidea	Fulgoridae	Fulgora laternaria	EU645792	EU645859	-	-
Fulgoromorpha	Fulgoroidea	Fulgoridae	Pyrops delessertii	EU645799	EU645866	-	-
Fulgoromorpha	Fulgoroidea	Fulgoridae	Scaralis semilimpida	DQ532542	-	-	-
Fulgoromorpha	Fulgoroidea	Fulgoridae	Phenax variegata	EU645790	-	-	-
Fulgoromorpha	Fulgoroidea	Fulgoridae	Pterodictya reticularis	EU645761	-	-	-
Fulgoromorpha	Fulgoroidea	Issidae	Hysteropterum severini	U15214	-	-	-
Fulgoromorpha	Fulgoroidea	Issidae	Thionia argo isolate	DQ532543	-	-	-
Fulgoromorpha	Fulgoroidea	Issidae	Gergithus sp.	JX556752	JX556790	JX556703	JX556831
Fulgoromorpha	Fulgoroidea	Issidae	Gergithus sp.1	JX556753	JX556791	JX556704	JX556832
Fulgoromorpha	Fulgoroidea	Issidae	Gergithus sp.2	JX556754	JX556792	JX556705	JX556833
Fulgoromorpha	Fulgoroidea	Issidae	Gergithus sp.3	JX556756	JX556793	JX556706	JX556834
Fulgoromorpha	Fulgoroidea	Issidae	Gergithus sp.4	JX556755	JX556794	JX556707	JX556835
Fulgoromorpha	Fulgoroidea	Issidae	Hemisphaerius sp.	JX556739	JX556795	JX556708	JX556836
Fulgoromorpha	Fulgoroidea	Issidae	Hemisphaerius sp.1	JX556757	JX556796	JX556709	JX556837
Fulgoromorpha	Fulgoroidea	Issidae	Sarima sp.	JX556738	JX556817	JX556730	JX556857
Fulgoromorpha	Fulgoroidea	Issidae	Sivaloka damnosus	JX556777	JX556819	JX556732	JX556859
Fulgoromorpha	Fulgoroidea	Kinnaridae	Kinnara ochracea	JX556759	JX556798	JX556711	-
Fulgoromorpha	Fulgoroidea	Kinnaridae	Southia sp.	JQ982523	JQ982540	-	-
Fulgoromorpha	Fulgoroidea	Lophopidae	Serida sp.	JX556743	JX556818	JX556731	JX556858
Fulgoromorpha	Fulgoroidea	Lophopidae	Lophops sp. JMU-2006-2	DQ532555	-	-	-
Fulgoromorpha	Fulgoroidea	Lophopidae	Lophops sp. JMU-2006-1	DQ532553	-	-	-
Fulgoromorpha	Fulgoroidea	Lophopidae	Makota sp.	DQ532556	DQ532636	-	-
Fulgoromorpha	Fulgoroidea	Lophopidae	Onycta sp.	DQ532554	-	-	-
Fulgoromorpha	Fulgoroidea	Meenoplidae	Nisia sp.	JX556765	JX556805	JX556718	JX556845
Fulgoromorpha	Fulgoroidea	Meenoplidae	Nisia atrovenosa	JQ982524	JQ982541	-	-
Fulgoromorpha	Fulgoroidea	Meenoplidae	Nisia sp. JMU-2006	DQ532557	DQ532637	-	-
Fulgoromorpha	Fulgoroidea	Nogodinidae.	Indogaetulia sp.	JX556758	JX556797	JX556710	JX556838
Fulgoromorpha	Fulgoroidea	Nogodinidae.	Paravarcia sp.	JX556769	-	JX556721	JX556849
Fulgoromorpha	Fulgoroidea	Nogodinidae.	Pisacha naga	JX556770	JX556809	JX556722	JX556850
Fulgoromorpha	Fulgoroidea	Nogodinidae.	Pisacha sp.	JX556771	JX556810	JX556723	JX556851
Fulgoromorpha	Fulgoroidea	Nogodinidae.	Lipocalliini sp.	DQ532550	-	-	-
Fulgoromorpha	Fulgoroidea	Nogodinidae.	Biolleyana costalis	DQ532558	-	-	-
Fulgoromorpha	Fulgoroidea	Nogodinidae.	Bladina sp.	DQ532560	-	-	-
Fulgoromorpha	Fulgoroidea	Nogodinidae.	Danepteryx sp.	DQ532547	-	-	-
Fulgoromorpha	Fulgoroidea	Nogodinidae.	Dictyssa sp.	DQ532548	-	-	-
Fulgoromorpha	Fulgoroidea	Nogodinidae.	Paradetya sp.	DQ532559	-	-	-
Fulgoromorpha	Fulgoroidea	Ricaniidae	Aprivesa sp.	DQ532565	-	-	-
Fulgoromorpha	Fulgoroidea	Ricaniidae	Euricania sp.	DQ532562	-	-	-
Fulgoromorpha	Fulgoroidea	Ricaniidae	Privesa sp.	DQ532563	-	-	-
Fulgoromorpha	Fulgoroidea	Ricaniidae	Scolypopa sp.	DQ532564	-	-	-
Fulgoromorpha	Fulgoroidea	Ricaniidae	Euricania ocellus	JX556740	JX556789	JX556700	JX556828
Fulgoromorpha	Fulgoroidea	Ricaniidae	Pochazia confuse	JX556772	JX556811	JX556724	JX556852
Fulgoromorpha	Fulgoroidea	Ricaniidae	Pochazia guttifera	JX556773	JX556812	JX556725	KC517496
Fulgoromorpha	Fulgoroidea	Ricaniidae	Ricania marginalis	JX556741	JX556814	JX556727	JX556854
Fulgoromorpha	Fulgoroidea	Ricaniidae	Ricania simulans	JX556775	JX556815	JX556728	JX556855
Fulgoromorpha	Fulgoroidea	Tettigometridae	Euphyonarthex phyllostoma	DQ532566	DQ532646	-	-
Fulgoromorpha	Fulgoroidea	Tettigometridae	Hilda sp.	DQ532568	DQ532648	-	-
Fulgoromorpha	Fulgoroidea	Tettigometridae	Hilda undata	DQ532567	DQ532647	-	-
Fulgoromorpha	Fulgoroidea	Tropiduchidae	Chasmocephalus pluvialis	DQ532571	-	-	-
Fulgoromorpha	Fulgoroidea	Tropiduchidae	Neotangia caribea	DQ532572	-	-	-
Fulgoromorpha	Fulgoroidea	Tropiduchidae	Tangia viridis	DQ532569	-	-	-
Fulgoromorpha	Fulgoroidea	Tropiduchidae	Tangiopsis sp.	DQ532570	-	-	-
Fulgoromorpha	Fulgoroidea	Tropiduchidae	Sogana longiceps	JX556778	JX556820	JX556733	JX556860
Fulgoromorpha	Fulgoroidea	Tropiduchidae	Cixiopsis punctatus	JX556745	JX556784	JX556695	JX556823
Heteroptera	-	Belostomatidae	Belostomatidae sp.	DQ532496	-	-	-
Heteroptera	-	Leptopodidae	Leptopodidae sp.	FJ372640	-	FJ456946	FJ456946
Heteroptera	Cimicoidea	Anthocoridae	Orius niger	GQ258418	-	EU427341	EU427341
Heteroptera	Reduvioidea	Reduviidae	Triatoma dimidiata	AJ243328	-	NC002609	NC002609
Cicadomorpha	Cercopoidea	Cercopidae	Callitettix versicolor	GQ406023	-	EU725832	EU725832
Cicadomorpha	Cercopoidea	Aphrophoridae	Philaenus spumarius	U06480	GQ423094	AY630340	AY630340
Cicadomorpha	Cicadoidea	Cicadidae	Huechys sanguinea	GQ406039	-	-	-
Cicadomorpha	Cicadoidea	Tettigarctidae	Tettigarcta crinata	DQ532500	-	-	-
Cicadomorpha	Membracoidea	Cicadellidae	Flexamia areolata	AY498437	-	-	-
Cicadomorpha	Membracoidea	Membracidae	Ophiderma definata	DQ532502	-	-	-
Cicadomorpha	Membracoidea	Aetalionidae	Gerridius fowleri	AY498432	-	-	-
Coleorrhyncha	-	Peloridiidae	Xenophyes cascus	JN626902	-	-	-
Coleorrhyncha	-	Peloridiidae	Xenophysella stewartensis	JN626903	-	-	-
Sternorrhyncha	Psylloidea	Psyllidae	Psyllidae sp.	JN797291	-	-	AY278317
Sternorrhyncha	Aphidoidea	Aphididae	Acyrthosiphon pisum	U27819	-	FJ411411	FJ411411
Sternorrhyncha	Aleyrodoidea	Aleyrodidae	Aleurodicus dugesii	U06474	-	-	AY521251
